# Supplementary material for: Anorexia nervosa: 30-year outcome
Source: Br J Psychiatry. 2019 May 22;216(2):97–104. doi: 10.1192/bjp.2019.113 (PMC7557598; doi:10.1192/bjp.2019.113)
Supplement: Supplementary file 1 [file S0007125019001132sup001.zip]

Archive with 6 entries (6 files):
- S0007125019001132sup001.docx
- S0007125019001132sup002.jpg
- S0007125019001132sup003.jpg
- S0007125019001132sup004.docx
- S0007125019001132sup005.docx
- S0007125019001132sup006.pdf
